# Supplementary material for: Harnessing the diversity of a lettuce wild relative to identify anthocyanin-related genes transcriptionally responsive to drought stress
Source: Front Plant Sci. 2025 Jan 15;15:1494339. doi: 10.3389/fpls.2024.1494339 (PMC11795315; doi:10.3389/fpls.2024.1494339)
Supplement: Supplementary Table 1 — Primer sequences, amplicon length, and annealing temperature of the reference gene (TRXL3-3) and the 19 differentially expressed genes (DEGs) selected to be validated by qPCR. [file Table1.xlsx]

## Sheet: Primers
Table S1 Primer sequences, amplicon length, and annealing temperature of the reference gene (TRXL3-3) and the 19 differentially expressed genes (DEGs) selected to be validated by qPCR
Name	Primer sequence (5' - 3')	Amplicon length (bp)	Annealing temperature (°C)
Lsat_1_v5_gn_1_109200	F-GCGTGTATAACTTCTCTCCCT	96	60
	R-TTTCCCTAACTTTCCGATG
Lsat_1_v5_gn_1_127541	F-AGCCACATAAACATCACCACCA	150	66
	R-CGACAAGGTCCCCAAGGAG
Lsat_1_v5_gn_1_21441	F-AAAGGTGAATGTGAAGAAGG	113	57
	R-AGCGTTAAGTTTGGGTGA
Lsat_1_v5_gn_1_50480	F-AGCGAAGAAGAAAAAGAAGAAA	110	60
	R-CCAAGAGGAATCACAAGCAG
Lsat_1_v5_gn_2_116640	F-AACGTCTTATCGGTGATGCT	205	63
	R-GCGAATTGTTTCTCTTCTCCT
Lsat_1_v5_gn_2_15680	F-TTCGAGAATGTATGATGTGGG	146	60
	R-GAGGGTTGAATAAATTGGCTG
Lsat_1_v5_gn_2_43400	F-GGTGGTTAAGGAATCGGTGT	163	60
	R-CTTTGCTCTTTCTGCCATTG
Lsat_1_v5_gn_2_47181	F-CGAGTCAGTAGATGATGACAA	165	57
	R-GCAGAAAAAACATCTCCAA
Lsat_1_v5_gn_2_90361	F-CGCTGTCTTCCTCATAGCTC	103	63
	R-GCTTGTCAAACTTCCAGGTC
Lsat_1_v5_gn_3_1101	F-CATTTAGTCACCTTACCCATTC	159	54
	R-CTCCCTTAATCCGTACATCA
Lsat_1_v5_gn_3_20640	F-CCATGTTTTTGATGATCGTGT	142	52
	R-CCTGATTCCGGCGTGT
Lsat_1_v5_gn_5_10141	F-ACGGAAGCGATGAGGAGA	146	60
	R-GGAGATGCAAACGATAACAGG
Lsat_1_v5_gn_5_26000	F-GCGATTCATAAAGTCAACC	278	59
	R-AGCATCTCAATCAAGTACTCC
Lsat_1_v5_gn_5_7401	F-GGACGAAAACGAATTGG	119	56
	R-AACCCAATCATCCAACCTCAA
Lsat_1_v5_gn_6_67540	F-AGGTTAATGATCGGGACTTGG	252	56
	R-CGGGGCACTATAGCTTTTAGG
Lsat_1_v5_gn_7_92980	F-CCATTGCACTCCACTGGTT	118	63
	R-CCACCTCCCATGTAGCATC
Lsat_1_v5_gn_8_157561	F-CTCCTCTCAAAACTCCCATCA	169	60
	R-CACCATCCTTCACATCTTCCT
Lsat_1_v5_gn_8_165301	F-TGCATGTAGCGTTGATGATT	153	59
	R-GGCTTGATTTGAGGTATGGA
Lsat_1_v5_gn_9_80621	F-TTTTTAGATTGGTGTGGA	88	54
	R-AACCCTAAGAAGCTATTGA
TRXL3-3	F-TGGTGTCGTGTTTGTGCAGAG	111	62
	R-TTGGGTTGTTTCTGGGCATT
