# Supplementary material for: Harnessing the diversity of a lettuce wild relative to identify anthocyanin-related genes transcriptionally responsive to drought stress
Source: Front Plant Sci. 2025 Jan 15;15:1494339. doi: 10.3389/fpls.2024.1494339 (PMC11795315; doi:10.3389/fpls.2024.1494339)
Supplement: Supplementary Table 2 — Predicted effects for the polymorphisms detected in the 19 candidate differentially expressed genes (DEGs) in ‘Romired’. [file Table2.xlsx]

## Sheet: Hoja1
Table S2 Predicted effects for the polymorphisms detected in the 19 candidate differentially expressed genes (DEGs) in ‘Romired’
Gene ID	Intron variant	Missense varianta	Splice region variant	Synonymous variant
Lsat_1_v5_gn_1_21441	-	-	-	-
Lsat_1_v5_gn_1_50480	-	-	-	-
Lsat_1_v5_gn_1_109200	-	-	-	-
Lsat_1_v5_gn_1_127541	-	-	-	-
Lsat_1_v5_gn_2_15680	-	-	-	1
Lsat_1_v5_gn_2_43400	-	1	-	-
Lsat_1_v5_gn_2_47181	-	-	-	-
Lsat_1_v5_gn_2_90361	-	-	-	-
Lsat_1_v5_gn_2_116640	-	-	-	-
Lsat_1_v5_gn_3_1101	-	-	-	-
Lsat_1_v5_gn_3_20640	-	-	-	-
Lsat_1_v5_gn_5_7401	-	-	-	-
Lsat_1_v5_gn_5_10141	-	-	-	-
Lsat_1_v5_gn_5_26000	-	-	-	1
Lsat_1_v5_gn_6_67540	1	-	-	-
Lsat_1_v5_gn_7_92980	-	-	-	-
Lsat_1_v5_gn_8_157561	-	-	-	-
Lsat_1_v5_gn_8_165301	1	1	1	5
Lsat_1_v5_gn_9_80621	-	-	-	-
Percentage	16.6667	16.6667	8.33333	58.3333
aModerate effects are shown in bold
